# Supplementary material for: Addressing Label Sparsity With Class-Level Common Sense for Google Maps
Source: Front Artif Intell. 2022 Mar 16;5:830299. doi: 10.3389/frai.2022.830299 (PMC8967349; doi:10.3389/frai.2022.830299)
Supplement: Supplementary file 1 [file Data_Sheet_1.CSV]

error	MATRIX	MATRIX (US)	MATRIX (nonUS)	MATRIX (IN)	MATRIX (nonIN)	MATRIX (BR)	MATRIX (nonBR)	MATRIX (ID)	MATRIX (nonID)	MATRIX (JP)	MATRIX (nonJP)
0	0.1755	0.135	0.20625	0.13975	0.238	0.12825	0.17775	0.13675	0.17925	0.292	0.139
0.1	0.06	0.03825	0.0755	0.009	0.10775	0.04825	0.06025	0.0425	0.06125	0.13825	0.024
0.2	0.10275	0.09375	0.1095	0.06425	0.1325	0.11225	0.10325	0.1445	0.0985	0.13075	0.09225
0.3	0.0915	0.0885	0.09575	0.09175	0.097	0.10975	0.0905	0.133	0.088	0.08675	0.10125
0.4	0.1035	0.10625	0.102	0.10925	0.102	0.09875	0.1045	0.16375	0.0995	0.084	0.11875
0.5	0.1155	0.11875	0.1105	0.1415	0.09175	0.1125	0.11475	0.11175	0.114	0.07975	0.13275
0.6	0.0715	0.08625	0.0605	0.0835	0.0485	0.088	0.071	0.0615	0.07275	0.0375	0.07975
0.7	0.0735	0.0915	0.06025	0.09575	0.04425	0.059	0.07425	0.05975	0.07475	0.037	0.0795
0.8	0.05925	0.06775	0.05525	0.0915	0.03825	0.08025	0.05825	0.052	0.06	0.025	0.08025
0.9	0.0495	0.0635	0.03675	0.0515	0.02925	0.0695	0.04825	0.03275	0.05125	0.02075	0.05025
1	0.0975	0.1105	0.08775	0.12225	0.07075	0.0935	0.09725	0.06175	0.10075	0.06825	0.10225
