# Supplementary material for: Addressing Label Sparsity With Class-Level Common Sense for Google Maps
Source: Front Artif Intell. 2022 Mar 16;5:830299. doi: 10.3389/frai.2022.830299 (PMC8967349; doi:10.3389/frai.2022.830299)
Supplement: Supplementary file 2 [file Data_Sheet_2.CSV]

mos	UGC prec	UGC rec	UGC F1	CS prec	CS rec	CS F1	CSUGC prec	CSUGC rec	CSUGC F1	Web prec	Web rec	Web F1	Wals prec	Wals rec	Wals F1
1	0.8367	0.0199	0.0388	0.7875	0.2378	0.3653	0.7888836552	0.2516225962	0.3815	0.7991	0.1602	0.2669	0.8	0.089	0.1601799775
2	0.788	0.0374	0.0714	0.7875	0.2378	0.3653	0.7855801056	0.2638822115	0.3951	0.7991	0.1602	0.2669	0.8	0.1148599995	0.2008788222
3	0.7742	0.0478	0.0901	0.7875	0.2378	0.3653	0.7835625979	0.2704326923	0.4021	0.7991	0.1602	0.2669	0.8	0.1497172551	0.2522304474
4	0.769	0.0608	0.1127	0.7875	0.2378	0.3653	0.7810844893	0.2791766827	0.4113	0.7991	0.1602	0.2669	0.8	0.1832563364	0.2982031516
5	0.7926	0.0829	0.1501	0.7875	0.2378	0.3653	0.7846030473	0.2939903846	0.4277	0.7991	0.1602	0.2669	0.8	0.2183489195	0.343063428
6	0.8082	0.0987	0.176	0.7875	0.2378	0.3653	0.7877021144	0.3044771635	0.4392	0.7991	0.1602	0.2669	0.8	0.2523486583	0.3836730821
7	0.8232	0.1262	0.2188	0.7875	0.2378	0.3653	0.7921649182	0.3244591346	0.4604	0.7991	0.1602	0.2669	0.8	0.2733628848	0.407486249
8	0.8263	0.155	0.261	0.7875	0.2378	0.3653	0.7947070205	0.3455829327	0.4817	0.7991	0.1602	0.2669	0.8	0.2955459949	0.431632806
9	0.8304	0.1743	0.2881	0.7875	0.2378	0.3653	0.7970985559	0.3599158654	0.4959	0.7991	0.1602	0.2669	0.8	0.3125511882	0.4494911393
10	0.8372	0.213	0.3396	0.7875	0.2378	0.3653	0.8011036022	0.3882512019	0.523	0.7991	0.1602	0.2669	0.8	0.3337135256	0.4709669849
11	0.8436	0.2438	0.3783	0.7875	0.2378	0.3653	0.8052467502	0.4113581731	0.5445	0.7991	0.1602	0.2669	0.8	0.3564241571	0.4931396909
12	0.8432	0.2673	0.406	0.7875	0.2378	0.3653	0.805972677	0.4289963942	0.5599	0.7991	0.1602	0.2669	0.8	0.3773909286	0.5128504654
13	0.843	0.2767	0.4166	0.7875	0.2378	0.3653	0.8064569904	0.4360877404	0.5661	0.7991	0.1602	0.2669	0.8	0.3950168811	0.528885424
14	0.842	0.2907	0.4322	0.7875	0.2378	0.3653	0.8066106746	0.4472956731	0.5755	0.7991	0.1602	0.2669	0.8	0.4191420231	0.5500813066
15	0.8422	0.3089	0.452	0.7875	0.2378	0.3653	0.8071218178	0.4610877404	0.5869	0.7991	0.1602	0.2669	0.8	0.4357220277	0.5641683394
16	0.841	0.321	0.4647	0.7875	0.2378	0.3653	0.8068357563	0.4702824519	0.5942	0.7991	0.1602	0.2669	0.8	0.4575889499	0.5821793519
17	0.8404	0.3279	0.4718	0.7875	0.2378	0.3653	0.8067278287	0.4756009615	0.5984	0.7991	0.1602	0.2669	0.8	0.4706820523	0.5926669715
18	0.8388	0.3368	0.4807	0.7875	0.2378	0.3653	0.806203885	0.4826322115	0.6038	0.7991	0.1602	0.2669	0.8	0.4893962199	0.6072873022
19	0.8386	0.3538	0.4976	0.7875	0.2378	0.3653	0.8066252385	0.4953425481	0.6138	0.7991	0.1602	0.2669	0.8	0.5033722304	0.6179321224
20	0.8391	0.366	0.5096	0.7875	0.2378	0.3653	0.8073094494	0.5044471154	0.6209	0.7991	0.1602	0.2669	0.8	0.5151129737	0.6266995874
21	0.8397	0.3747	0.5182	0.7875	0.2378	0.3653	0.8081014341	0.511328125	0.6263	0.7991	0.1602	0.2669	0.8	0.5304121856	0.6378921557
22	0.84	0.3817	0.5249	0.7875	0.2378	0.3653	0.808405497	0.5161358173	0.63	0.7991	0.1602	0.2669	0.8	0.5413030044	0.6457040685
23	0.8412	0.3883	0.5314	0.7875	0.2378	0.3653	0.8092148259	0.5208834135	0.6338	0.7991	0.1602	0.2669	0.8	0.5512469706	0.652726831
24	0.8419	0.3975	0.5401	0.7875	0.2378	0.3653	0.8101236619	0.5275540865	0.639	0.7991	0.1602	0.2669	0.8	0.561	0.6595150625
