# Supplementary material for: Addressing Label Sparsity With Class-Level Common Sense for Google Maps
Source: Front Artif Intell. 2022 Mar 16;5:830299. doi: 10.3389/frai.2022.830299 (PMC8967349; doi:10.3389/frai.2022.830299)
Supplement: Supplementary file 3 [file Data_Sheet_3.CSV]

mos	UGC prec	UGC rec	UGC F1	CS prec	CS rec	CS F1	CSUGC prec	CSUGC rec	CSUGC F1	Web prec	Web rec	Web F1	Wals prec	Wals rec	Wals F1
1	0.8831	0.0212	0.0413	0.7888	0.2140	0.3367	0.7761	0.2596	0.3890	0.8241	0.1397	0.2390	0.8047	0.1385	0.2363
2	0.9171	0.0520	0.0984	0.7888	0.2140	0.3367	0.7914	0.2763	0.4096	0.8241	0.1397	0.2390	0.8000	0.1600	0.2800
3	0.8983	0.0660	0.1229	0.7888	0.2140	0.3367	0.7737	0.2825	0.4139	0.8241	0.1397	0.2390	0.8000	0.2100	0.3300
4	0.8914	0.0843	0.1541	0.7888	0.2140	0.3367	0.7956	0.2925	0.4278	0.8241	0.1397	0.2390	0.8000	0.2500	0.3900
5	0.9118	0.1030	0.1851	0.7888	0.2140	0.3367	0.8067	0.3049	0.4425	0.8241	0.1397	0.2390	0.8023	0.3007	0.4374
6	0.8849	0.1176	0.2077	0.7888	0.2140	0.3367	0.7900	0.3150	0.4550	0.8241	0.1397	0.2390	0.8000	0.3100	0.4500
7	0.8926	0.1351	0.2347	0.7888	0.2140	0.3367	0.7900	0.3250	0.4650	0.8241	0.1397	0.2390	0.8000	0.3200	0.4600
8	0.8517	0.1559	0.2637	0.7888	0.2140	0.3367	0.7900	0.3450	0.4800	0.8241	0.1397	0.2390	0.8000	0.3400	0.4750
9	0.8414	0.1839	0.3020	0.7888	0.2140	0.3367	0.7900	0.3650	0.4950	0.8241	0.1397	0.2390	0.8000	0.3600	0.4900
10	0.7990	0.2039	0.3252	0.7888	0.2140	0.3367	0.7826	0.3749	0.5070	0.8241	0.1397	0.2390	0.8015	0.3707	0.5069
11	0.8138	0.2163	0.3418	0.7888	0.2140	0.3367	0.7800	0.3830	0.5100	0.8241	0.1397	0.2390	0.8000	0.3900	0.5200
12	0.8044	0.2266	0.3536	0.7888	0.2140	0.3367	0.7800	0.3920	0.5150	0.8241	0.1397	0.2390	0.8000	0.4100	0.5400
13	0.8046	0.2372	0.3663	0.7888	0.2140	0.3367	0.7800	0.4010	0.5200	0.8241	0.1397	0.2390	0.8000	0.4300	0.5600
14	0.8140	0.2465	0.3784	0.7888	0.2140	0.3367	0.7800	0.4850	0.5300	0.8241	0.1397	0.2390	0.8000	0.4500	0.5800
15	0.8074	0.2583	0.3914	0.7888	0.2140	0.3367	0.7738	0.4120	0.5377	0.8241	0.1397	0.2390	0.8016	0.4740	0.5957
